# Supplementary material for: A New Approach Using Targeted Sequence Capture for Phylogenomic Studies across Cactaceae
Source: Genes (Basel). 2022 Feb 15;13(2):350. doi: 10.3390/genes13020350 (PMC8871817; doi:10.3390/genes13020350)
Supplement: Supplementary file 1 [file genes-13-00350-s001.zip]

Archive with 5 entries (5 files):
- Figure S1.png
- Figure S2.png
- Figure S3.png
- Figure S4.png
- Tables S1-S6.xlsx
