# Supplementary material for: A New Approach Using Targeted Sequence Capture for Phylogenomic Studies across Cactaceae
Source: Genes (Basel). 2022 Feb 15;13(2):350. doi: 10.3390/genes13020350 (PMC8871817; doi:10.3390/genes13020350)
Supplement: Supplementary file 1 [file genes-13-00350-s001.zip › Tables S1-S6.xlsx]

## Sheet: Table S1
	notes	numOfOrthologs	Lophophora williamsii CPKP	Portulaca grandiflora CPLT	Portulaca oleracea CZJT	Stenocereus yunckeri Ceyu18	Coryphanta maiz-tabasensis Coma	Pachycereus pringlei GSE1	Grusonia bradtiana Grbr	Pereskia aculeata JLOV	Portulaca amilis LDEL	Leuenbergeria guamacho Legu31	Maihuenia poeppigii Mapo	Matucana aurantiaca Maau	Maihuenia poeppigii Mapo	Opuntia streptocantha Opst	Opuntia polyacantha QAIR
geneFunction	source		onekp:CPKP	onekp:CPLT	onekp:CZJT	Wang et al. 2019 (genbank Bioproject: PRJNA493215 )	Wang et al. 2019 (genbank Bioproject: PRJNA493215 )	Rodriguez-Alonso et al. 2018 (genbank Bioproject: PRJNA413949 )	Wang et al. 2019 (genbank Bioproject: PRJNA493215 )	onekp:JLOV	onekp:LDEL	Wang et al. 2019 (genbank Bioproject: PRJNA493215 )	Wang et al. 2019 (genbank Bioproject: PRJNA493215 )	Wang et al. 2019 (genbank Bioproject: PRJNA493215 )	Wang et al. 2019 (genbank Bioproject: PRJNA493215 )	Walker et al. 2018 (NCBI SRA SRR3478183)	onekp:QAIR
AT1G08220:UNKNOWN;		7	NA	NA	NA	Ceyu_Ceyu18@618_+	Coma_Coma28@56318_+	NA	Grbr_Grbr1013@105260_+	NA	NA	Legu31.cds.fa_Legu31@54754_+	MJM2_MJM2911@61936_+	Maau_Maau13@19239_+	Mapo_Mapo24@13238_+	NA	NA
AT1G10510:RNI-like superfamily protein;		9	NA	CPLT_scaffold-CPLT-2009968-Portulaca_grandiflora_+	NA	Ceyu_Ceyu18@71223_+	Coma_Coma28@56630_+	NA	Grbr_Grbr1013@98837_+	NA	LDEL_scaffold-LDEL-2009576-LDEL-Portulaca_amilis-2_samples_combined_+	Legu31.cds.fa_Legu31@34181_+	MJM2_MJM2938@84846_+	Maau_Maau13@3099_+	Mapo_Mapo24@33997_+	NA	NA
AT1G16480:Tetratricopeptide repeat (TPR)-like superfamily protein;		7	NA	NA	NA	Ceyu_Ceyu18@80700_+	Coma_Coma28@58902_+	GSE1_P_pringlei_Contig_0001289_+	Grbr_Grbr1013@103165_+	NA	NA	Legu31.cds.fa_Legu31@73485_+	MJM2_MJM2938@66842_+	NA	Mapo_Mapo24@8635_+	NA	NA
AT1G17410:Nucleoside diphosphate kinase family protein;		4	NA	NA	NA	NA	Coma_Coma28@75898_+	NA	NA	NA	NA	NA	MJM2_MJM2938@21280_+	Maau_Maau13@8200_+	NA	Opst_Opst@51366_+	NA
AT1G17650:glyoxylate reductase 2;		12	CPKP_scaffold-CPKP-2019437-Lophophora_williamsii_+	CPLT_scaffold-CPLT-2047908-Portulaca_grandiflora_-	CZJT_scaffold-CZJT-2015717-Portulaca_oleracea_+	Ceyu_Ceyu18@44362_+	Coma_Coma28@37847_+	GSE1_P_pringlei_Contig_0011530_-	Grbr_Grbr1013@107108_+	NA	NA	Legu31.cds.fa_Legu31@57236_+	MJM2_MJM2938@834_+	Maau_Maau13@14424_+	Mapo_Mapo24@67478_+	Opst_Opst@54417_+	NA
AT1G17870:ethylene-dependent gravitropism-deficient and yellow-green-like 3;		11	NA	CPLT_scaffold-CPLT-2048595-Portulaca_grandiflora_+	NA	Ceyu_Ceyu18@18556_+	Coma_Coma28@20921_+	GSE1_P_pringlei_Contig_0005700_+	Grbr_Grbr1013@116565_+	NA	LDEL_scaffold-LDEL-2061323-LDEL-Portulaca_amilis-2_samples_combined_-	Legu31.cds.fa_Legu31@3579_+	MJM2_MJM2938@76167_+	Maau_Maau13@59900_+	Mapo_Mapo24@6073_+	Opst_Opst@29769_+	NA
AT1G20810:FKBP-like peptidyl-prolyl cis-trans isomerase family protein;		5	NA	NA	NA	NA	NA	NA	Grbr_Grbr1013@37377_+	NA	NA	Legu31.cds.fa_Legu31@55450_+	MJM2_MJM2938@38134_+	NA	Mapo_Mapo24@45279_+	Opst_Opst@22358_+	NA
AT1G26170:ARM repeat superfamily protein;		7	NA	NA	NA	Ceyu_Ceyu18@40356_+	Coma_Coma28@86319_+	GSE1_P_pringlei_Contig_0001180_-	Grbr_Grbr1013@76099_+	NA	NA	Legu31.cds.fa_Legu31@50118_+	MJM2_MJM2938@17857_+	NA	Mapo_Mapo24@2592_+	NA	NA
AT1G30960:GTP-binding family protein;		7	NA	NA	NA	Ceyu_Ceyu18@76757_+	Coma_Coma28@49258_+	GSE1_P_pringlei_Contig_0007120_+	NA	NA	NA	Legu31.cds.fa_Legu31@5758_+	MJM2_MJM2938@5261_+	Maau_Maau13@8252_+	Mapo_Mapo24@33595_+	NA	NA
AT1G45474:photosystem I light harvesting complex gene 5;		4	NA	NA	NA	NA	NA	NA	Grbr_Grbr1013@113195_+	NA	NA	Legu31.cds.fa_Legu31@12601_+	MJM2_MJM2441@45900_+	NA	NA	Opst_Opst@11299_+	NA
AT1G52530:UNKNOWN;		11	CPKP_scaffold-CPKP-2099448-Lophophora_williamsii_-	CPLT_scaffold-CPLT-2002343-Portulaca_grandiflora_+	NA	Ceyu_Ceyu18@9864_+	Coma_Coma28@50482_+	GSE1_P_pringlei_Contig_0014324_+	Grbr_Grbr1013@3698_+	NA	NA	Legu31.cds.fa_Legu31@41470_+	MJM2_MJM2938@89457_+	Maau_Maau13@48190_+	Mapo_Mapo24@53870_+	Opst_Opst@53175_+	NA
AT1G53600:Tetratricopeptide repeat (TPR)-like superfamily protein;		1	NA	NA	NA	NA	NA	NA	NA	NA	NA	NA	MJM2_MJM2938@90611_+	NA	NA	NA	NA
AT1G54650:Methyltransferase family protein;		2	NA	NA	NA	NA	NA	NA	NA	NA	NA	NA	NA	NA	Mapo_Mapo24@60997_+	Opst_Opst@15924_+	NA
AT1G59990:DEA(D/H)-box RNA helicase family protein;		7	NA	NA	NA	Ceyu_Ceyu18@12307_+	Coma_Coma28@78960_+	NA	Grbr_Grbr1013@25744_+	NA	LDEL_scaffold-LDEL-2011938-LDEL-Portulaca_amilis-2_samples_combined_+	NA	MJM2_MJM2938@66501_+	Maau_Maau13@11937_+	Mapo_Mapo24@39892_+	NA	NA
AT1G63990:sporulation 11-2;		2	NA	NA	NA	Ceyu_Ceyu18@82121_+	NA	NA	NA	NA	NA	NA	MJM2_MJM2938@8676_+	NA	NA	NA	NA
AT1G65070:DNA mismatch repair protein MutS, type 2;	two sets	8	NA	CPLT_scaffold-CPLT-2008242-Portulaca_grandiflora_-	NA	Ceyu_Ceyu18@68909_+	NA	GSE1_P_pringlei_Contig_0002952_-	Grbr_Grbr1013@64762_+	NA	LDEL_scaffold-LDEL-2062424-LDEL-Portulaca_amilis-2_samples_combined_+	Legu31.cds.fa_Legu31@66564_+	MJM2_MJM2911@96307_+	NA	Mapo_Mapo24@26737_+	NA	NA
AT1G70070:DEAD/DEAH box helicase, putative;		8	NA	NA	NA	Ceyu_Ceyu18@6085_+	Coma_Coma28@79069_+	GSE1_P_pringlei_Contig_0001340_+	Grbr_Grbr1013@32611_+	NA	NA	Legu31.cds.fa_Legu31@38038_+	MJM2_MJM2938@42121_+	Maau_Maau13@42667_+	Mapo_Mapo24@20551_+	NA	NA
AT1G71810:Protein kinase superfamily protein;		8	NA	CPLT_scaffold-CPLT-2049515-Portulaca_grandiflora_+	CZJT_scaffold-CZJT-2027663-Portulaca_oleracea_-	Ceyu_Ceyu18@70661_+	Coma_Coma28@53476_+	GSE1_P_pringlei_Contig_0002878_+	NA	NA	NA	Legu31.cds.fa_Legu31@65471_+	MJM2_MJM2938@48675_+	NA	Mapo_Mapo24@43555_+	NA	NA
AT1G72990:beta-galactosidase 17;		9	CPKP_scaffold-CPKP-2003574-Lophophora_williamsii_-	NA	NA	Ceyu_Ceyu18@25554_+	Coma_Coma28@63809_+	NA	NA	NA	LDEL_scaffold-LDEL-2061027-LDEL-Portulaca_amilis-2_samples_combined_+	Legu31.cds.fa_Legu31@32820_+	MJM2_MJM2938@50777_+	Maau_Maau13@48954_+	Mapo_Mapo24@34932_+	Opst_Opst@4095_+	NA
AT1G76280:Tetratricopeptide repeat (TPR)-like superfamily protein;		2	NA	NA	NA	NA	NA	NA	Grbr_Grbr1013@108403_+	NA	NA	NA	NA	NA	Mapo_Mapo24@55572_+	NA	NA
AT1G79050:recA DNA recombination family protein;		8	NA	CPLT_scaffold-CPLT-2009055-Portulaca_grandiflora_+	NA	Ceyu_Ceyu18@65100_+	Coma_Coma28@36857_+	NA	Grbr_Grbr1013@62577_+	NA	NA	Legu31.cds.fa_Legu31@42221_+	MJM2_MJM2938@18398_+	Maau_Maau13@17265_+	Mapo_Mapo24@62002_+	NA	NA
AT1G80080:Leucine-rich repeat (LRR) family protein;		3	NA	NA	NA	NA	NA	NA	Grbr_Grbr1013@21975_+	NA	NA	Legu31.cds.fa_Legu31@1660_+	MJM2_MJM2911@20807_+	NA	NA	NA	NA
AT2G04690:Pyridoxamine 5'-phosphate oxidase family protein;		8	NA	NA	CZJT_scaffold-CZJT-2005456-Portulaca_oleracea_+	Ceyu_Ceyu18@88757_+	Coma_Coma28@45321_+	NA	Grbr_Grbr1013@78126_+	NA	NA	Legu31.cds.fa_Legu31@46578_+	MJM2_MJM2938@92757_+	NA	Mapo_Mapo24@10270_+	Opst_Opst@24611_+	NA
AT2G07680:multidrug resistance-associated protein 11;		5	NA	NA	NA	NA	NA	GSE1_P_pringlei_Contig_0000369_-	Grbr_Grbr1013@45347_+	NA	NA	Legu31.cds.fa_Legu31@43513_+	MJM2_MJM2441@37615_+	NA	Mapo_Mapo24@68698_+	NA	NA
AT2G22410:SLOW GROWTH 1;		4	NA	NA	NA	NA	Coma_Coma28@28370_+	NA	Grbr_Grbr1013@56844_+	NA	NA	Legu31.cds.fa_Legu31@5989_+	MJM2_MJM2938@85063_+	NA	NA	NA	NA
AT2G23890:HAD-superfamily hydrolase, subfamily IG, 5'-nucleotidase;		4	NA	NA	NA	NA	Coma_Coma28@44204_+	NA	NA	NA	NA	Legu31.cds.fa_Legu31@16183_+	MJM2_MJM2938@15615_+	NA	Mapo_Mapo24@27648_+	NA	NA
AT2G26350:peroxin 10;		11	CPKP_scaffold-CPKP-2099752-Lophophora_williamsii_+	CPLT_scaffold-CPLT-2003704-Portulaca_grandiflora_-	CZJT_scaffold-CZJT-2007146-Portulaca_oleracea_-	Ceyu_Ceyu18@28421_+	Coma_Coma28@20909_+	NA	Grbr_Grbr1013@109890_+	NA	NA	Legu31.cds.fa_Legu31@11372_+	MJM2_MJM2938@50162_+	Maau_Maau13@27693_+	Mapo_Mapo24@1493_+	Opst_Opst@1627_+	NA
AT2G26810:Putative methyltransferase family protein;		7	NA	NA	NA	Ceyu_Ceyu18@88367_+	Coma_Coma28@34053_+	NA	Grbr_Grbr1013@66472_+	NA	NA	Legu31.cds.fa_Legu31@15863_+	MJM2_MJM2938@87568_+	NA	Mapo_Mapo24@68690_+	Opst_Opst@5582_+	NA
AT2G33260:Tryptophan/tyrosine permease;		8	NA	NA	NA	Ceyu_Ceyu18@48360_+	Coma_Coma28@88618_+	GSE1_P_pringlei_Contig_0007167_+	Grbr_Grbr1013@60059_+	NA	NA	Legu31.cds.fa_Legu31@5435_+	MJM2_MJM2938@46272_+	Maau_Maau13@26401_+	Mapo_Mapo24@10372_+	NA	NA
AT2G39910:ARM repeat superfamily protein;		7	NA	NA	NA	Ceyu_Ceyu18@41896_+	Coma_Coma28@5114_+	NA	Grbr_Grbr1013@15251_+	NA	NA	Legu31.cds.fa_Legu31@7777_+	MJM2_MJM2938@22454_+	Maau_Maau13@5818_+	Mapo_Mapo24@47966_+	NA	NA
AT2G41760:UNKNOWN;		9	CPKP_scaffold-CPKP-2019705-Lophophora_williamsii_+	CPLT_scaffold-CPLT-2045861-Portulaca_grandiflora_+	NA	Ceyu_Ceyu18@29318_+	Coma_Coma28@70103_+	NA	Grbr_Grbr1013@53095_+	NA	NA	Legu31.cds.fa_Legu31@54578_+	MJM2_MJM2938@81387_+	Maau_Maau13@29941_+	Mapo_Mapo24@41109_+	NA	NA
AT2G47680:zinc finger (CCCH type) helicase family protein;		8	NA	NA	NA	Ceyu_Ceyu18@41367_+	Coma_Coma28@573_+	GSE1_P_pringlei_Contig_0000925_-	Grbr_Grbr1013@34984_+	NA	NA	Legu31.cds.fa_Legu31@5198_+	MJM2_MJM2938@13781_+	Maau_Maau13@19167_+	Mapo_Mapo24@35105_+	NA	NA
AT3G02710:ARM repeat superfamily protein;		12	CPKP_scaffold-CPKP-2100172-Lophophora_williamsii_-	CPLT_scaffold-CPLT-2049295-Portulaca_grandiflora_+	NA	Ceyu_Ceyu18@20029_+	Coma_Coma28@77720_+	GSE1_P_pringlei_Contig_0010115_-	Grbr_Grbr1013@9502_+	NA	LDEL_scaffold-LDEL-2061282-LDEL-Portulaca_amilis-2_samples_combined_+	Legu31.cds.fa_Legu31@4463_+	MJM2_MJM2938@42647_+	Maau_Maau13@32873_+	Mapo_Mapo24@63766_+	Opst_Opst@49060_+	NA
AT3G05410:Photosystem II reaction center PsbP family protein;		5	NA	NA	NA	Ceyu_Ceyu18@61933_+	NA	NA	NA	NA	NA	Legu31.cds.fa_Legu31@11689_+	MJM2_MJM2911@82314_+	Maau_Maau13@30049_+	Mapo_Mapo24@45273_+	NA	NA
AT3G05740:RECQ helicase l1;		2	NA	NA	NA	NA	NA	GSE1_P_pringlei_Contig_0007352_-	NA	NA	NA	NA	MJM2_MJM2441@32510_+	NA	NA	NA	NA
AT3G06440:Galactosyltransferase family protein;		3	NA	NA	CZJT_scaffold-CZJT-2028601-Portulaca_oleracea_-	NA	NA	NA	Grbr_Grbr1013@12286_+	NA	NA	NA	MJM2_MJM2911@56667_+	NA	NA	NA	NA
AT3G07080:EamA-like transporter family;		9	CPKP_scaffold-CPKP-2018708-Lophophora_williamsii_-	NA	NA	Ceyu_Ceyu18@90036_+	NA	GSE1_P_pringlei_Contig_0010195_-	Grbr_Grbr1013@97510_+	NA	NA	Legu31.cds.fa_Legu31@70694_+	MJM2_MJM2938@43954_+	Maau_Maau13@45938_+	Mapo_Mapo24@14382_+	Opst_Opst@61120_+	NA
AT3G07720:Galactose oxidase/kelch repeat superfamily protein;		8	NA	NA	NA	Ceyu_Ceyu18@628_+	Coma_Coma28@88597_+	NA	Grbr_Grbr1013@1874_+	NA	NA	Legu31.cds.fa_Legu31@39146_+	MJM2_MJM2938@92550_+	Maau_Maau13@32965_+	Mapo_Mapo24@25449_+	Opst_Opst@47894_+	NA
AT3G08920:Rhodanese/Cell cycle control phosphatase superfamily protein;		7	NA	CPLT_scaffold-CPLT-2045981-Portulaca_grandiflora_-	NA	NA	Coma_Coma28@13_+	NA	Grbr_Grbr1013@85802_+	NA	NA	Legu31.cds.fa_Legu31@26488_+	MJM2_MJM2938@58302_+	Maau_Maau13@50552_+	Mapo_Mapo24@12285_+	NA	NA
AT3G09060:Pentatricopeptide repeat (PPR) superfamily protein;		9	CPKP_scaffold-CPKP-2020707-Lophophora_williamsii_+	NA	NA	Ceyu_Ceyu18@31043_+	Coma_Coma28@80153_+	GSE1_P_pringlei_Contig_0002433_+	Grbr_Grbr1013@90057_+	NA	NA	Legu31.cds.fa_Legu31@69630_+	MJM2_MJM2938@2947_+	Maau_Maau13@22812_+	Mapo_Mapo24@48604_+	NA	NA
AT3G11460:Pentatricopeptide repeat (PPR) superfamily protein;		4	NA	NA	NA	NA	Coma_Coma28@58426_+	NA	Grbr_Grbr1013@113235_+	NA	NA	Legu31.cds.fa_Legu31@651_+	MJM2_MJM2938@95191_+	NA	NA	NA	NA
AT3G13770:Pentatricopeptide repeat (PPR) superfamily protein;	two sets	6	NA	NA	NA	NA	Coma_Coma28@72481_+	NA	Grbr_Grbr1013@101801_+	NA	NA	Legu31.cds.fa_Legu31@62527_+	MJM2_MJM2938@34298_+	Maau_Maau13@19535_+	Mapo_Mapo24@25123_+	NA	NA
AT3G14580:Pentatricopeptide repeat (PPR) superfamily protein;		7	NA	NA	NA	Ceyu_Ceyu18@29059_+	Coma_Coma28@88390_+	NA	Grbr_Grbr1013@55773_+	NA	NA	Legu31.cds.fa_Legu31@9311_+	MJM2_MJM2938@38307_+	Maau_Maau13@51261_+	Mapo_Mapo24@67884_+	NA	NA
AT3G15620:DNA photolyase family protein;		6	NA	CPLT_scaffold-CPLT-2010323-Portulaca_grandiflora_-	NA	Ceyu_Ceyu18@56635_+	Coma_Coma28@30735_+	NA	Grbr_Grbr1013@3063_+	NA	NA	Legu31.cds.fa_Legu31@6187_+	MJM2_MJM2938@53103_+	NA	NA	NA	NA
AT3G16610:pentatricopeptide (PPR) repeat-containing protein;		4	NA	NA	NA	Ceyu_Ceyu18@7617_+	NA	GSE1_P_pringlei_Contig_0016631_-	NA	NA	NA	NA	MJM2_MJM2938@82612_+	Maau_Maau13@14622_+	NA	NA	NA
AT3G18630:uracil dna glycosylase;		8	NA	NA	NA	Ceyu_Ceyu18@35890_+	Coma_Coma28@89252_+	NA	Grbr_Grbr1013@24307_+	NA	NA	Legu31.cds.fa_Legu31@38128_+	MJM2_MJM2911@87637_+	Maau_Maau13@36247_+	Mapo_Mapo24@60955_+	Opst_Opst@61228_+	NA
AT3G19210:homolog of RAD54;		5	NA	NA	NA	Ceyu_Ceyu18@16308_+	Coma_Coma28@4976_+	GSE1_P_pringlei_Contig_0001522_+	NA	NA	NA	NA	MJM2_MJM2441@10226_+	NA	Mapo_Mapo24@43311_+	NA	NA
AT3G19800:Protein of unknown function (DUF177);		4	NA	NA	NA	NA	NA	NA	NA	NA	NA	Legu31.cds.fa_Legu31@17622_+	MJM2_MJM2441@53801_+	NA	Mapo_Mapo24@53910_+	Opst_Opst@43679_+	NA
AT3G20790:NAD(P)-binding Rossmann-fold superfamily protein;		12	CPKP_scaffold-CPKP-2005062-Lophophora_williamsii_-	CPLT_scaffold-CPLT-2004781-Portulaca_grandiflora_+	CZJT_scaffold-CZJT-2001995-Portulaca_oleracea_-	Ceyu_Ceyu18@26705_+	Coma_Coma28@39500_+	NA	Grbr_Grbr1013@115623_+	NA	LDEL_scaffold-LDEL-2059486-LDEL-Portulaca_amilis-2_samples_combined_+	Legu31.cds.fa_Legu31@33150_+	MJM2_MJM2938@86798_+	Maau_Maau13@39848_+	Mapo_Mapo24@48036_+	Opst_Opst@62932_+	NA
AT3G21470:Pentatricopeptide repeat (PPR-like) superfamily protein;		5	CPKP_scaffold-CPKP-2097643-Lophophora_williamsii_+	NA	NA	NA	NA	NA	NA	NA	NA	Legu31.cds.fa_Legu31@57637_+	MJM2_MJM2938@37164_+	Maau_Maau13@23054_+	Mapo_Mapo24@12598_+	NA	NA
AT3G23330:Tetratricopeptide repeat (TPR)-like superfamily protein;		5	NA	NA	NA	NA	Coma_Coma28@10898_+	GSE1_P_pringlei_Contig_0002059_-	Grbr_Grbr1013@100112_+	NA	NA	Legu31.cds.fa_Legu31@73489_+	MJM2_MJM2911@7783_+	NA	NA	NA	NA
AT3G25060:Tetratricopeptide repeat (TPR)-like superfamily protein;		3	NA	NA	NA	NA	NA	GSE1_P_pringlei_Contig_0004016_+	Grbr_Grbr1013@65980_+	NA	NA	NA	MJM2_MJM2938@43004_+	NA	NA	NA	NA
AT3G25805:UNKNOWN;		6	NA	NA	NA	Ceyu_Ceyu18@24594_+	Coma_Coma28@67922_+	NA	NA	NA	NA	Legu31.cds.fa_Legu31@16478_+	MJM2_MJM2911@64823_+	NA	Mapo_Mapo24@15270_+	Opst_Opst@44950_+	NA
AT3G26540:Tetratricopeptide repeat (TPR)-like superfamily protein;		2	NA	NA	NA	NA	Coma_Coma28@88321_+	NA	NA	NA	NA	Legu31.cds.fa_Legu31@33380_+	NA	NA	NA	NA	NA
AT3G47830:DNA glycosylase superfamily protein;		6	NA	NA	NA	Ceyu_Ceyu18@10811_+	Coma_Coma28@26482_+	GSE1_P_pringlei_Contig_0016479_-	Grbr_Grbr1013@106575_+	NA	NA	NA	MJM2_MJM2911@24575_+	NA	Mapo_Mapo24@34670_+	NA	NA
AT3G50420:Pentatricopeptide repeat (PPR) superfamily protein;		5	NA	NA	NA	NA	Coma_Coma28@41704_+	NA	Grbr_Grbr1013@20177_+	NA	NA	Legu31.cds.fa_Legu31@41684_+	MJM2_MJM2938@66797_+	NA	Mapo_Mapo24@57266_+	NA	NA
AT3G52200:Dihydrolipoamide acetyltransferase, long form protein;		1	NA	NA	NA	NA	NA	NA	NA	NA	NA	NA	NA	NA	Mapo_Mapo24@36273_+	NA	NA
AT3G54480:SKP1/ASK-interacting protein 5;		8	NA	NA	NA	Ceyu_Ceyu18@24927_+	Coma_Coma28@808_+	NA	Grbr_Grbr1013@114056_+	NA	NA	Legu31.cds.fa_Legu31@36657_+	MJM2_MJM2938@52472_+	Maau_Maau13@4372_+	Mapo_Mapo24@23146_+	Opst_Opst@53249_+	NA
AT3G54510:Early-responsive to dehydration stress protein (ERD4);		2	NA	NA	NA	NA	NA	NA	NA	NA	NA	NA	MJM2_MJM2911@26057_+	NA	Mapo_Mapo24@41364_+	NA	NA
AT3G57060:binding;		4	NA	NA	NA	Ceyu_Ceyu18@70965_+	NA	GSE1_P_pringlei_Contig_0000490_+	Grbr_Grbr1013@97610_+	NA	NA	NA	MJM2_MJM2911@39930_+	NA	NA	NA	NA
AT3G57430:Tetratricopeptide repeat (TPR)-like superfamily protein;		9	NA	NA	CZJT_scaffold-CZJT-2021940-Portulaca_oleracea_+	NA	Coma_Coma28@1906_+	GSE1_P_pringlei_Contig_0007717_-	Grbr_Grbr1013@28848_+	NA	LDEL_scaffold-LDEL-2010759-LDEL-Portulaca_amilis-2_samples_combined_-	Legu31.cds.fa_Legu31@71120_+	MJM2_MJM2938@61450_+	Maau_Maau13@28519_+	Mapo_Mapo24@58602_+	NA	NA
AT3G58590:Pentatricopeptide repeat (PPR) superfamily protein;		2	NA	NA	NA	NA	NA	NA	Grbr_Grbr1013@33980_+	NA	NA	NA	MJM2_MJM2441@51805_+	NA	NA	NA	NA
AT3G59490:UNKNOWN;		11	CPKP_scaffold-CPKP-2022558-Lophophora_williamsii_+	NA	CZJT_scaffold-CZJT-2001101-Portulaca_oleracea_+	Ceyu_Ceyu18@66767_+	Coma_Coma28@87007_+	NA	Grbr_Grbr1013@51603_+	NA	LDEL_scaffold-LDEL-2057931-LDEL-Portulaca_amilis-2_samples_combined_+	Legu31.cds.fa_Legu31@69680_+	MJM2_MJM2938@58569_+	Maau_Maau13@56850_+	Mapo_Mapo24@14601_+	Opst_Opst@23887_+	NA
AT4G00030:Plastid-lipid associated protein PAP / fibrillin family protein;		7	NA	NA	NA	Ceyu_Ceyu18@68602_+	Coma_Coma28@40299_+	NA	Grbr_Grbr1013@82024_+	NA	NA	Legu31.cds.fa_Legu31@51712_+	MJM2_MJM2938@55779_+	NA	Mapo_Mapo24@49475_+	Opst_Opst@12371_+	NA
AT4G00060:Nucleotidyltransferase family protein;		1	NA	NA	NA	NA	NA	NA	NA	NA	NA	NA	NA	NA	Mapo_Mapo24@39416_+	NA	NA
AT4G02485:2-oxoglutarate (2OG) and Fe(II)-dependent oxygenase superfamily protein;		2	NA	NA	NA	NA	NA	GSE1_P_pringlei_Contig_0021792_+	NA	NA	NA	NA	MJM2_MJM2441@10051_+	NA	NA	NA	NA
AT4G09730:RH39;		5	NA	NA	NA	Ceyu_Ceyu18@25783_+	NA	NA	NA	NA	NA	Legu31.cds.fa_Legu31@66909_+	MJM2_MJM2938@66222_+	Maau_Maau13@59352_+	Mapo_Mapo24@1300_+	NA	NA
AT4G09750:NAD(P)-binding Rossmann-fold superfamily protein;		11	NA	CPLT_scaffold-CPLT-2010669-Portulaca_grandiflora_+	CZJT_scaffold-CZJT-2012862-Portulaca_oleracea_+	Ceyu_Ceyu18@73323_+	Coma_Coma28@41662_+	NA	Grbr_Grbr1013@109550_+	JLOV_scaffold-JLOV-2022547-Pereskia_aculeata_-	LDEL_scaffold-LDEL-2059211-LDEL-Portulaca_amilis-2_samples_combined_+	Legu31.cds.fa_Legu31@5273_+	MJM2_MJM2938@68072_+	Maau_Maau13@39216_+	Mapo_Mapo24@10980_+	NA	NA
AT4G10620:P-loop containing nucleoside triphosphate hydrolases superfamily protein;		8	NA	NA	NA	Ceyu_Ceyu18@79356_+	Coma_Coma28@25401_+	NA	Grbr_Grbr1013@85536_+	NA	LDEL_scaffold-LDEL-2012812-LDEL-Portulaca_amilis-2_samples_combined_+	Legu31.cds.fa_Legu31@36497_+	MJM2_MJM2938@31509_+	Maau_Maau13@41950_+	Mapo_Mapo24@44945_+	NA	NA
AT4G16270:Peroxidase superfamily protein;		1	NA	NA	NA	NA	Coma_Coma28@87300_+	NA	NA	NA	NA	NA	NA	NA	NA	NA	NA
AT4G17100:UNKNOWN;		1	NA	NA	NA	NA	NA	NA	NA	NA	NA	NA	NA	NA	NA	Opst_Opst@37799_+	NA
AT4G17380:MUTS-like protein 4;		3	NA	NA	NA	Ceyu_Ceyu18@4845_+	NA	NA	Grbr_Grbr1013@10830_+	NA	NA	Legu31.cds.fa_Legu31@60072_+	NA	NA	NA	NA	NA
AT4G18465:RNA helicase family protein;		7	NA	NA	NA	Ceyu_Ceyu18@41326_+	Coma_Coma28@32236_+	GSE1_P_pringlei_Contig_0002989_-	NA	NA	LDEL_scaffold-LDEL-2062124-LDEL-Portulaca_amilis-2_samples_combined_+	Legu31.cds.fa_Legu31@55940_+	MJM2_MJM2938@71075_+	NA	Mapo_Mapo24@5736_+	NA	NA
AT4G23840:Leucine-rich repeat (LRR) family protein;		2	NA	NA	NA	Ceyu_Ceyu18@82291_+	NA	NA	NA	NA	NA	Legu31.cds.fa_Legu31@72839_+	NA	NA	NA	NA	NA
AT4G25450:non-intrinsic ABC protein 8;		6	NA	CPLT_scaffold-CPLT-2005355-Portulaca_grandiflora_+	CZJT_scaffold-CZJT-2018569-Portulaca_oleracea_+	NA	NA	NA	NA	NA	NA	Legu31.cds.fa_Legu31@43435_+	MJM2_MJM2938@26056_+	Maau_Maau13@792_+	Mapo_Mapo24@14570_+	NA	NA
AT4G30720:FAD/NAD(P)-binding oxidoreductase family protein;		4	NA	NA	NA	Ceyu_Ceyu18@11925_+	NA	NA	NA	NA	LDEL_scaffold-LDEL-2061749-LDEL-Portulaca_amilis-2_samples_combined_+	NA	MJM2_MJM2938@46710_+	NA	Mapo_Mapo24@45160_+	NA	NA
AT4G30825:Tetratricopeptide repeat (TPR)-like superfamily protein;		9	NA	NA	CZJT_scaffold-CZJT-2026010-Portulaca_oleracea_-	Ceyu_Ceyu18@18725_+	Coma_Coma28@61922_+	NA	Grbr_Grbr1013@36320_+	NA	LDEL_scaffold-LDEL-2008565-LDEL-Portulaca_amilis-2_samples_combined_-	Legu31.cds.fa_Legu31@1459_+	MJM2_MJM2938@93612_+	Maau_Maau13@19605_+	Mapo_Mapo24@5791_+	NA	NA
AT4G31010:RNA-binding CRS1 / YhbY (CRM) domain-containing protein;		7	CPKP_scaffold-CPKP-2022900-Lophophora_williamsii_+	NA	NA	Ceyu_Ceyu18@87480_+	Coma_Coma28@48143_+	NA	Grbr_Grbr1013@53477_+	NA	NA	Legu31.cds.fa_Legu31@69300_+	NA	Maau_Maau13@5789_+	Mapo_Mapo24@3671_+	NA	NA
AT4G31850:proton gradient regulation 3;		12	CPKP_scaffold-CPKP-2001530-Lophophora_williamsii_-	CPLT_scaffold-CPLT-2010118-Portulaca_grandiflora_+	CZJT_scaffold-CZJT-2017614-Portulaca_oleracea_-	Ceyu_Ceyu18@2974_+	Coma_Coma28@20998_+	GSE1_P_pringlei_Contig_0001373_-	Grbr_Grbr1013@104018_+	NA	NA	Legu31.cds.fa_Legu31@60346_+	MJM2_MJM2938@12130_+	Maau_Maau13@28443_+	Mapo_Mapo24@19048_+	Opst_Opst@21603_+	NA
AT4G33460:ABC transporter family protein;		9	NA	NA	CZJT_scaffold-CZJT-2030272-Portulaca_oleracea_+	NA	Coma_Coma28@30046_+	NA	Grbr_Grbr1013@9825_+	NA	LDEL_scaffold-LDEL-2056895-LDEL-Portulaca_amilis-2_samples_combined_-	Legu31.cds.fa_Legu31@63755_+	MJM2_MJM2938@17183_+	Maau_Maau13@32543_+	Mapo_Mapo24@12298_+	Opst_Opst@44124_+	NA
AT4G33470:histone deacetylase 14;		11	CPKP_scaffold-CPKP-2003845-Lophophora_williamsii_-	NA	CZJT_scaffold-CZJT-2014847-Portulaca_oleracea_+	Ceyu_Ceyu18@34777_+	Coma_Coma28@23028_+	GSE1_P_pringlei_Contig_0012060_-	Grbr_Grbr1013@116434_+	NA	LDEL_scaffold-LDEL-2008344-LDEL-Portulaca_amilis-2_samples_combined_+	Legu31.cds.fa_Legu31@27298_+	NA	Maau_Maau13@38983_+	Mapo_Mapo24@32414_+	Opst_Opst@43597_+	NA
AT4G34140:D111/G-patch domain-containing protein;		1	NA	NA	NA	NA	NA	NA	NA	NA	NA	NA	NA	Maau_Maau13@5586_+	NA	NA	NA
AT4G34360:S-adenosyl-L-methionine-dependent methyltransferases superfamily protein;		7	NA	NA	NA	Ceyu_Ceyu18@74154_+	Coma_Coma28@82026_+	NA	Grbr_Grbr1013@84882_+	NA	NA	Legu31.cds.fa_Legu31@61400_+	MJM2_MJM2938@82913_+	NA	Mapo_Mapo24@16456_+	Opst_Opst@61455_+	NA
AT4G35130:Tetratricopeptide repeat (TPR)-like superfamily protein;		2	NA	NA	NA	Ceyu_Ceyu18@61978_+	NA	NA	NA	NA	NA	NA	NA	NA	NA	Opst_Opst@43796_+	NA
AT4G35740:DEAD/DEAH box RNA helicase family protein;		7	NA	NA	NA	Ceyu_Ceyu18@56758_+	Coma_Coma28@4348_+	NA	Grbr_Grbr1013@112133_+	NA	LDEL_scaffold-LDEL-2012308-LDEL-Portulaca_amilis-2_samples_combined_-	Legu31.cds.fa_Legu31@30150_+	MJM2_MJM2938@19369_+	NA	Mapo_Mapo24@52627_+	NA	NA
AT4G37040:methionine aminopeptidase 1D;		8	NA	CPLT_scaffold-CPLT-2011054-Portulaca_grandiflora_+	CZJT_scaffold-CZJT-2000461-Portulaca_oleracea_-	Ceyu_Ceyu18@50069_+	Coma_Coma28@67499_+	NA	NA	NA	NA	NA	MJM2_MJM2938@78499_+	Maau_Maau13@50131_+	Mapo_Mapo24@66123_+	Opst_Opst@6531_+	NA
AT4G37380:Tetratricopeptide repeat (TPR)-like superfamily protein;		10	NA	NA	CZJT_scaffold-CZJT-2023466-Portulaca_oleracea_-	Ceyu_Ceyu18@45824_+	Coma_Coma28@32142_+	GSE1_P_pringlei_Contig_0005135_+	Grbr_Grbr1013@937_+	NA	LDEL_scaffold-LDEL-2007060-LDEL-Portulaca_amilis-2_samples_combined_-	Legu31.cds.fa_Legu31@16915_+	MJM2_MJM2938@26978_+	Maau_Maau13@32831_+	Mapo_Mapo24@18188_+	NA	NA
AT5G03800:Pentatricopeptide repeat (PPR) superfamily protein;		7	NA	NA	NA	Ceyu_Ceyu18@29177_+	Coma_Coma28@28013_+	NA	Grbr_Grbr1013@70742_+	NA	NA	Legu31.cds.fa_Legu31@30904_+	MJM2_MJM2938@38110_+	Maau_Maau13@57980_+	Mapo_Mapo24@70697_+	NA	NA
AT5G03910:ABC2 homolog 12;		7	NA	NA	NA	Ceyu_Ceyu18@46813_+	NA	GSE1_P_pringlei_Contig_0007445_+	Grbr_Grbr1013@34826_+	NA	LDEL_scaffold-LDEL-2013279-LDEL-Portulaca_amilis-2_samples_combined_-	Legu31.cds.fa_Legu31@70302_+	MJM2_MJM2441@28529_+	NA	Mapo_Mapo24@15876_+	NA	NA
AT5G04360:limit dextrinase;		8	NA	NA	CZJT_scaffold-CZJT-2026875-Portulaca_oleracea_-	NA	Coma_Coma28@53356_+	GSE1_P_pringlei_Contig_0001226_+	Grbr_Grbr1013@99830_+	NA	NA	Legu31.cds.fa_Legu31@54529_+	MJM2_MJM2938@17044_+	Maau_Maau13@2084_+	Mapo_Mapo24@33743_+	NA	NA
AT5G04520:Protein of unknown function DUF455;		9	NA	NA	CZJT_scaffold-CZJT-2018836-Portulaca_oleracea_-	Ceyu_Ceyu18@58172_+	Coma_Coma28@54143_+	NA	Grbr_Grbr1013@80182_+	NA	NA	Legu31.cds.fa_Legu31@29039_+	MJM2_MJM2938@78370_+	Maau_Maau13@27193_+	Mapo_Mapo24@65114_+	Opst_Opst@15080_+	NA
AT5G08305:Pentatricopeptide repeat (PPR) superfamily protein;		5	NA	NA	NA	NA	Coma_Coma28@64225_+	GSE1_P_pringlei_Contig_0009262_-	NA	NA	NA	Legu31.cds.fa_Legu31@67239_+	MJM2_MJM2938@92251_+	NA	Mapo_Mapo24@16545_+	NA	NA
AT5G08310:Tetratricopeptide repeat (TPR)-like superfamily protein;		1	NA	NA	NA	NA	NA	GSE1_P_pringlei_Contig_0011776_-	NA	NA	NA	NA	NA	NA	NA	NA	NA
AT5G11840:Protein of unknown function (DUF1230);		4	NA	NA	NA	Ceyu_Ceyu18@46555_+	NA	NA	NA	NA	NA	Legu31.cds.fa_Legu31@26531_+	MJM2_MJM2938@64765_+	Maau_Maau13@55417_+	NA	NA	NA
AT5G13230:Tetratricopeptide repeat (TPR)-like superfamily protein;		7	NA	NA	NA	Ceyu_Ceyu18@5650_+	Coma_Coma28@89396_+	GSE1_P_pringlei_Contig_0004095_+	Grbr_Grbr1013@25168_+	NA	NA	Legu31.cds.fa_Legu31@2213_+	MJM2_MJM2938@38647_+	NA	Mapo_Mapo24@31873_+	NA	NA
AT5G16420:Pentatricopeptide repeat (PPR-like) superfamily protein;		7	CPKP_scaffold-CPKP-2023081-Lophophora_williamsii_-	NA	NA	Ceyu_Ceyu18@27899_+	Coma_Coma28@22799_+	NA	Grbr_Grbr1013@2443_+	NA	NA	Legu31.cds.fa_Legu31@9489_+	MJM2_MJM2938@37331_+	NA	Mapo_Mapo24@3705_+	NA	NA
AT5G19500:Tryptophan/tyrosine permease;		6	NA	NA	NA	NA	Coma_Coma28@19303_+	NA	Grbr_Grbr1013@103779_+	NA	LDEL_scaffold-LDEL-2060274-LDEL-Portulaca_amilis-2_samples_combined_-	NA	MJM2_MJM2938@18231_+	NA	Mapo_Mapo24@69666_+	Opst_Opst@36988_+	NA
AT5G20660:Zn-dependent exopeptidases superfamily protein;		10	CPKP_scaffold-CPKP-2008594-Lophophora_williamsii_+	NA	NA	Ceyu_Ceyu18@26846_+	Coma_Coma28@8731_+	GSE1_P_pringlei_Contig_0001426_-	Grbr_Grbr1013@64466_+	NA	LDEL_scaffold-LDEL-2062468-LDEL-Portulaca_amilis-2_samples_combined_-	Legu31.cds.fa_Legu31@44082_+	MJM2_MJM2938@67447_+	Maau_Maau13@24218_+	Mapo_Mapo24@19597_+	NA	NA
AT5G24970:Protein kinase superfamily protein;		8	NA	NA	NA	Ceyu_Ceyu18@41443_+	Coma_Coma28@56712_+	NA	Grbr_Grbr1013@72248_+	NA	LDEL_scaffold-LDEL-2001718-LDEL-Portulaca_amilis-2_samples_combined_-	Legu31.cds.fa_Legu31@3164_+	MJM2_MJM2441@50394_+	Maau_Maau13@28006_+	Mapo_Mapo24@24141_+	NA	NA
AT5G26040:histone deacetylase 2;		8	NA	NA	NA	Ceyu_Ceyu18@12491_+	Coma_Coma28@3053_+	NA	Grbr_Grbr1013@48707_+	NA	NA	Legu31.cds.fa_Legu31@415_+	MJM2_MJM2938@29880_+	Maau_Maau13@3946_+	Mapo_Mapo24@60239_+	Opst_Opst@28491_+	NA
AT5G27680:RECQ helicase SIM;		2	NA	NA	NA	NA	NA	NA	NA	NA	NA	NA	MJM2_MJM2441@15974_+	NA	Mapo_Mapo24@17690_+	NA	NA
AT5G27970:ARM repeat superfamily protein;		7	NA	NA	NA	Ceyu_Ceyu18@43862_+	Coma_Coma28@79007_+	GSE1_P_pringlei_Contig_0000196_+	Grbr_Grbr1013@58377_+	NA	NA	Legu31.cds.fa_Legu31@69193_+	MJM2_MJM2938@60521_+	Maau_Maau13@43948_+	NA	NA	NA
AT5G35930:AMP-dependent synthetase and ligase family protein;		1	NA	NA	NA	NA	NA	NA	NA	NA	NA	NA	MJM2_MJM2911@23855_+	NA	NA	NA	NA
AT5G38520:alpha/beta-Hydrolases superfamily protein;		9	NA	CPLT_scaffold-CPLT-2048384-Portulaca_grandiflora_-	NA	Ceyu_Ceyu18@83240_+	Coma_Coma28@40090_+	NA	Grbr_Grbr1013@56080_+	NA	LDEL_scaffold-LDEL-2059530-LDEL-Portulaca_amilis-2_samples_combined_+	Legu31.cds.fa_Legu31@39819_+	MJM2_MJM2938@76772_+	NA	Mapo_Mapo24@2973_+	Opst_Opst@7298_+	NA
AT5G39830:Trypsin family protein with PDZ domain;		6	NA	NA	NA	Ceyu_Ceyu18@29509_+	NA	NA	Grbr_Grbr1013@94467_+	NA	NA	NA	MJM2_MJM2938@32101_+	Maau_Maau13@23911_+	Mapo_Mapo24@53978_+	Opst_Opst@18250_+	NA
AT5G40400:Pentatricopeptide repeat (PPR) superfamily protein;		5	NA	NA	NA	Ceyu_Ceyu18@23213_+	NA	NA	Grbr_Grbr1013@29840_+	NA	NA	Legu31.cds.fa_Legu31@50139_+	MJM2_MJM2911@19359_+	NA	Mapo_Mapo24@29735_+	NA	NA
AT5G44230:Pentatricopeptide repeat (PPR) superfamily protein;		6	NA	NA	NA	NA	Coma_Coma28@33726_+	GSE1_P_pringlei_Contig_0003965_+	Grbr_Grbr1013@1719_+	NA	NA	Legu31.cds.fa_Legu31@28982_+	MJM2_MJM2938@3065_+	NA	Mapo_Mapo24@41141_+	NA	NA
AT5G46390:Peptidase S41 family protein;		4	NA	NA	NA	NA	NA	NA	Grbr_Grbr1013@28364_+	NA	NA	NA	MJM2_MJM2911@5593_+	NA	Mapo_Mapo24@64764_+	Opst_Opst@58447_+	NA
AT5G48330:Regulator of chromosome condensation (RCC1) family protein;		6	NA	NA	NA	Ceyu_Ceyu18@55595_+	NA	NA	NA	NA	LDEL_scaffold-LDEL-2060812-LDEL-Portulaca_amilis-2_samples_combined_-	Legu31.cds.fa_Legu31@42926_+	MJM2_MJM2938@50422_+	NA	Mapo_Mapo24@49851_+	Opst_Opst@50410_+	NA
AT5G52110:Protein of unknown function (DUF2930);		7	NA	NA	NA	NA	Coma_Coma28@68720_+	NA	Grbr_Grbr1013@63710_+	NA	NA	Legu31.cds.fa_Legu31@74058_+	MJM2_MJM2911@40080_+	Maau_Maau13@54921_+	Mapo_Mapo24@56924_+	Opst_Opst@61183_+	NA
AT5G54980:Uncharacterised protein family (UPF0497);		4	NA	NA	NA	NA	Coma_Coma28@66443_+	NA	Grbr_Grbr1013@79271_+	NA	NA	Legu31.cds.fa_Legu31@64170_+	MJM2_MJM2938@90318_+	NA	NA	NA	NA
AT5G55000:potassium channel tetramerisation domain-containing protein / pentapeptide repeat-containing protein;		9	CPKP_scaffold-CPKP-2018293-Lophophora_williamsii_+	NA	CZJT_scaffold-CZJT-2025617-Portulaca_oleracea_+	Ceyu_Ceyu18@49484_+	Coma_Coma28@59176_+	NA	NA	NA	NA	Legu31.cds.fa_Legu31@57796_+	MJM2_MJM2938@52121_+	Maau_Maau13@42161_+	Mapo_Mapo24@10928_+	Opst_Opst@48069_+	NA
AT5G57160:DNA ligase IV;		7	NA	NA	NA	Ceyu_Ceyu18@28075_+	Coma_Coma28@8843_+	GSE1_P_pringlei_Contig_0000615_-	Grbr_Grbr1013@100854_+	NA	NA	Legu31.cds.fa_Legu31@44838_+	MJM2_MJM2938@18217_+	NA	Mapo_Mapo24@64460_+	NA	NA
AT5G59600:Tetratricopeptide repeat (TPR)-like superfamily protein;		7	NA	NA	NA	NA	Coma_Coma28@26602_+	GSE1_P_pringlei_Contig_0008230_+	Grbr_Grbr1013@107698_+	NA	NA	Legu31.cds.fa_Legu31@17944_+	MJM2_MJM2938@3711_+	Maau_Maau13@40657_+	Mapo_Mapo24@20659_+	NA	NA
AT5G60870:Regulator of chromosome condensation (RCC1) family protein;		5	NA	NA	NA	Ceyu_Ceyu18@26804_+	Coma_Coma28@533_+	NA	NA	NA	NA	Legu31.cds.fa_Legu31@17702_+	MJM2_MJM2911@5180_+	NA	Mapo_Mapo24@8273_+	NA	NA
AT5G61930:Arabidopsis thaliana protein of unknown function (DUF794);		7	NA	NA	NA	Ceyu_Ceyu18@25422_+	Coma_Coma28@40841_+	NA	Grbr_Grbr1013@6092_+	NA	NA	Legu31.cds.fa_Legu31@15478_+	MJM2_MJM2938@54332_+	Maau_Maau13@20914_+	Mapo_Mapo24@13830_+	NA	NA
AT5G62840:Phosphoglycerate mutase family protein;		4	NA	NA	NA	NA	Coma_Coma28@47560_+	NA	NA	NA	NA	Legu31.cds.fa_Legu31@19946_+	MJM2_MJM2938@93595_+	NA	Mapo_Mapo24@24744_+	NA	NA
AT5G65760:Serine carboxypeptidase S28 family protein;		10	CPKP_scaffold-CPKP-2015330-Lophophora_williamsii_-	NA	CZJT_scaffold-CZJT-2000437-Portulaca_oleracea_+	Ceyu_Ceyu18@88020_+	Coma_Coma28@7525_+	NA	Grbr_Grbr1013@14369_+	NA	LDEL_scaffold-LDEL-2006551-LDEL-Portulaca_amilis-2_samples_combined_+	Legu31.cds.fa_Legu31@25569_+	MJM2_MJM2938@67546_+	Maau_Maau13@5453_+	Mapo_Mapo24@64500_+	NA	NA
AT5G18390:Pentatricopeptide repeat (PPR) superfamily protein;		9	NA	NA	NA	Ceyu_Ceyu18@18829_+	Coma_Coma28@70417_+	NA	Grbr_Grbr1013@54116_+	NA	LDEL_scaffold-LDEL-2060121-LDEL-Portulaca_amilis-2_samples_combined_+	Legu31.cds.fa_Legu31@67954_+	MJM2_MJM2938@93349_+	Maau_Maau13@20055_+	Mapo_Mapo24@44712_+	Opst_Opst@61727_+	NA
AT1G35190:2-oxoglutarate (2OG) and Fe(II)-dependent oxygenase superfamily protein;	this is mostly strictly single copy	9	NA	CPLT_scaffold-CPLT-2048321-Portulaca_grandiflora_-	NA	Ceyu_Ceyu18@8453_+	Coma_Coma28@3865_+	NA	Grbr_Grbr1013@111849_+	NA	NA	Legu31.cds.fa_Legu31@51080_+	MJM2_MJM2441@32996_+	Maau_Maau13@58288_+	Mapo_Mapo24@48274_+	Opst_Opst@56532_+	NA

## Sheet: Table S2
			gene names based on Johnson et al. (2016) supplementary material: "Angiosperms353_RepresentativeSequences"
		Loci	2712	1143	4301	4003	4307	2964	3496	1782	1786	4517	131	4573	3412	4169	2092	4471	3043	4326	490	491	3419	3557	4408	1777	1545	20	4148	1540	2486	1075	3791	3790	2855	2293	346	2382	3903	4426	401	3835	1466	2158	4268	1551	4012	1250	2462
Clade	Species	MeanLength	825	645	531	399	708	414	579	714	453	897	480	456	291	636	537	453	795	288	540	546	510	726	639	717	840	1083	594	729	921	396	372	372	1116	342	498	456	384	408	534	441	699	1077	435	636	192	852	954
Outgroup	Anacampseros kurtzii		825	645	531	399	702	399	579	0	453	894	489	0	0	576	537	444	795	0	0	540	0	636	585	717	825	1083	594	0	900	396	0	372	1128	342	495	456	0	402	534	0	678	306	435	648	0	0	951
Cactoideae	Ariocarpus retusus		825	564	513	399	510	402	579	162	0	894	489	456	291	636	537	138	795	0	0	537	381	720	177	699	828	1083	594	0	888	396	300	372	1023	342	486	456	0	405	534	495	678	0	435	648	0	0	951
Cactoideae	Astrophytum myriostigma		825	324	531	399	528	399	579	378	0	837	489	387	291	636	537	0	795	0	0	537	0	720	579	702	645	1083	594	0	888	0	372	372	1128	342	495	456	0	405	534	456	678	0	435	648	0	0	945
Cactoideae	Carnegiea gigantea		639	186	408	0	366	0	150	0	0	81	237	0	0	339	357	0	468	0	0	366	0	210	414	210	831	699	531	0	618	114	165	102	573	339	267	456	0	144	432	195	0	0	177	369	0	0	219
Cactoideae	Copiapoa desertorum		0	0	0	399	228	0	0	0	0	0	0	0	0	0	537	0	0	0	0	0	0	234	0	702	0	0	0	0	0	0	321	0	1128	0	414	0	0	0	534	0	561	0	0	648	0	0	0
Cactoideae	Coryphantha maiz tablasensis		795	609	531	399	618	393	579	162	0	615	489	456	291	636	537	0	795	0	186	537	261	720	579	699	828	1083	564	0	942	372	372	0	1128	342	495	456	0	405	534	495	678	0	435	648	0	0	951
Cactoideae	Echinocereus pectinatus		672	576	531	399	579	411	408	0	0	822	0	0	0	519	537	0	795	0	0	537	0	0	579	693	828	1077	0	0	0	396	321	372	597	342	408	456	0	405	0	0	678	0	0	0	0	0	951
Cactoideae	Echinopsis aurea		795	330	531	399	609	402	579	363	0	897	489	456	0	567	534	447	795	0	0	537	426	720	582	702	828	1083	594	0	888	396	372	372	1128	342	495	456	0	405	534	456	564	0	435	648	0	0	951
Cactoideae	Eriosyce wagenknechtii		825	585	531	399	666	405	465	0	0	900	489	456	291	636	537	432	795	0	324	537	0	678	579	702	828	1083	594	0	855	396	372	372	1128	342	495	456	0	405	534	456	561	0	435	648	0	0	951
Cactoideae	Ferocactus latispinus		825	609	531	399	684	402	579	180	0	900	489	456	291	636	537	447	744	0	0	537	459	681	579	702	828	1083	594	0	0	396	372	372	1128	342	495	456	0	405	534	456	678	0	435	648	0	0	894
Opuntioideae	Grusonia bradtiana		825	645	531	399	699	390	576	0	450	735	489	456	0	552	537	432	795	0	513	537	0	720	603	702	804	1083	594	0	810	396	369	369	1128	342	495	441	0	405	534	456	678	120	435	648	0	0	948
Cactoideae	Gymnocalycium mihanovichii		0	621	531	399	672	396	579	372	384	900	489	456	231	636	534	0	795	0	0	537	0	720	579	702	828	1083	594	0	888	0	372	372	1128	342	495	456	0	405	534	456	678	291	435	648	0	0	951
Cactoideae	Hylocereus undatus		807	444	0	399	0	390	0	0	0	684	0	0	0	0	537	345	795	0	0	537	0	0	579	0	0	1083	0	0	0	396	372	0	0	342	0	0	0	300	0	0	0	0	0	0	0	0	951
Leuenbergeria_Pereskia	Leuenbergeria bleo		759	585	528	399	702	393	579	0	0	903	0	0	0	636	537	447	795	0	402	537	372	720	603	621	828	1083	0	0	0	396	294	372	330	342	447	270	0	405	534	0	753	0	435	408	0	0	948
Leuenbergeria_Pereskia	Leuenbergeria guamacho		825	624	525	399	702	405	375	174	453	654	489	456	0	636	537	513	795	0	489	537	510	717	564	702	828	1083	594	0	888	396	276	372	1128	342	495	456	0	405	534	456	729	0	435	648	0	0	951
Maihuenia	Maihuenia poeppigii		825	645	531	399	699	396	579	717	453	897	489	0	0	567	537	444	795	0	0	537	510	723	585	702	828	1083	594	0	888	396	372	372	1122	342	495	456	0	405	534	456	678	0	435	648	0	0	951
Opuntioideae	Maihueniopsis conoidea		783	633	531	399	699	399	0	0	450	864	489	456	0	636	537	0	795	0	513	537	369	711	603	702	798	1083	594	0	888	396	0	372	1128	342	495	456	0	405	534	456	678	0	435	648	0	279	951
Cactoideae	Matucana aurantiaca		771	570	531	399	609	396	579	159	0	651	0	456	0	636	537	447	744	0	0	537	0	0	0	699	828	1083	0	0	810	396	372	372	1128	342	489	456	0	405	534	0	492	0	435	648	0	0	951
Opuntioideae	Opuntia arenaria		819	645	531	399	702	402	579	0	315	783	489	456	0	636	537	432	795	0	513	537	315	720	579	621	828	1017	0	0	966	396	273	372	1128	342	486	456	0	405	492	456	678	0	435	648	0	102	951
Opuntioideae	Opuntia cochenillifera		0	414	0	399	0	405	0	0	0	630	0	0	0	0	0	0	0	0	513	537	0	0	0	0	828	0	0	0	0	396	0	372	0	321	477	243	0	405	0	0	678	0	201	0	0	0	0
Opuntioideae	Opuntia ficus indica		798	645	531	399	702	399	579	0	453	663	489	456	291	636	537	432	795	0	513	537	0	720	579	702	828	1083	594	0	888	396	213	372	1128	342	495	243	0	405	534	495	678	165	435	648	0	108	951
Opuntioideae	Opuntia streptacantha		0	588	531	399	702	393	0	0	426	900	489	456	216	636	537	432	795	0	513	537	471	720	579	699	828	1044	594	0	855	396	288	372	240	342	495	456	0	405	534	456	678	0	435	648	0	108	951
Cactoideae	Pachycereus gatesii		825	576	531	399	654	402	0	0	0	900	0	456	0	567	537	432	795	0	0	528	0	0	579	717	828	1083	0	0	0	396	372	372	1128	342	495	0	0	405	534	456	678	0	435	648	0	0	951
Cactoideae	Peniocereus cuixmalensis		825	249	531	399	702	405	579	162	384	900	489	456	291	687	537	528	795	0	225	537	510	720	579	702	828	1083	594	0	888	396	372	0	1128	342	495	456	0	459	534	456	735	0	435	648	0	0	951
Leuenbergeria_Pereskia	Pereskia grandifolia		759	570	531	399	699	402	579	0	0	900	489	0	0	636	534	447	795	0	0	537	120	0	585	699	828	1083	0	0	0	396	321	372	147	342	498	456	0	405	534	0	678	0	435	636	0	0	951
Outgroup	Portulaca oleracea1		825	0	531	399	702	360	558	513	0	900	492	0	0	0	513	0	609	0	513	537	0	0	576	585	906	900	594	0	720	387	147	372	1122	342	498	345	0	408	534	456	678	0	435	648	0	0	951
Outgroup	Portulaca oleracea2		564	0	516	399	702	372	579	423	0	903	492	0	0	456	534	0	609	0	513	537	0	330	576	603	828	900	594	0	675	387	117	369	1122	342	498	318	0	408	534	444	678	0	435	516	0	0	951
Opuntioideae	Pterocactus tuberosus		825	645	483	399	699	402	243	0	453	708	489	456	0	636	537	432	744	0	513	537	177	720	603	702	828	1083	546	0	888	333	285	372	1128	342	495	456	0	405	534	456	678	0	435	648	0	0	951
Cactoideae	Rhipsalis baccifera		795	0	486	399	702	396	579	150	426	900	489	456	0	633	537	447	795	0	513	537	372	0	579	612	903	1083	282	0	942	396	0	372	1128	342	495	456	0	405	534	456	678	0	435	546	192	0	951
Opuntioideae	Salmiopuntia salmiana		783	627	531	399	702	396	579	0	453	900	489	0	0	636	537	432	789	0	513	537	0	720	579	801	828	1083	576	0	888	396	336	372	1128	342	495	456	0	405	534	456	735	0	435	648	0	0	951
Cactoideae	Selenicereus yunckeri		825	621	531	399	702	399	0	0	0	897	489	456	0	636	537	447	795	0	0	537	0	720	579	702	828	1083	0	0	888	396	372	372	837	342	495	456	0	459	534	360	681	0	435	648	0	0	951
Cactoideae	Stetsonia coryne		0	561	531	399	519	396	0	0	0	690	489	456	0	0	534	0	0	0	0	537	510	720	0	0	828	1083	0	0	0	396	372	348	714	342	495	0	0	405	534	0	0	0	435	648	0	0	951
Opuntioideae	Tacinga lilae		825	612	531	399	702	405	579	0	453	897	489	456	0	636	537	0	795	0	513	537	372	720	603	702	828	1083	594	0	942	396	336	372	1128	342	495	456	0	459	534	456	678	0	435	648	0	0	951
Outgroup	Talinopsis frutescens		825	495	531	399	699	396	579	351	450	900	483	0	0	636	537	447	795	0	303	537	0	720	585	717	828	927	594	0	783	396	240	372	1125	342	495	456	0	408	534	456	678	660	435	648	0	0	951
Opuntioideae	Tephrocactus bonnieae		825	645	492	399	699	402	579	0	450	900	489	456	0	627	537	432	795	0	513	537	0	720	579	693	828	1083	594	0	888	396	306	372	1128	342	495	456	0	408	534	456	675	0	435	648	0	582	951
Opuntioideae	Tunilla corrugata		825	645	528	399	702	399	579	0	453	900	489	447	0	636	537	432	744	0	513	537	0	720	603	702	828	1083	594	0	942	396	213	372	1128	342	495	456	0	405	534	456	681	0	435	648	0	108	951
[truncated: 275 more columns]

## Sheet: Table S3
		Loci	AT3G07720	AT2G23890	AT4G33460	AT3G57060	AT4G33470	AT1G72990	AT5G48330	AT3G25060	AT4G17380	AT3G05740	AT4G10620	AT1G17870	AT1G17650	AT3G47830	AT3G11460	AT1G52530	AT3G20790	AT4G37380	AT3G21470	AT3G02710	AT3G26540	AT4G34360	AT1G53600	AT1G79050	AT5G35930	AT5G13230	AT5G03800	AT3G08920	AT4G00030	AT5G16420	AT5G60870	AT3G05410	AT5G54980	AT2G47680	AT3G54510	AT5G08305	AT5G39830	AT1G08220	AT5G26040	AT2G22410	AT1G71810	AT5G20660	AT3G16610	AT1G16480	AT4G00060	AT5G08310	AT4G25450
clade	Species	MeanLength	937	745	458	3385	594	490	1195	1908	1164	1442	1390	1407	141	672	1862	815	138	1874	1524	951	1599	274	1651	130	1191	1989	2326	389	442	1624	985	793	444	2683	1503	1505	486	371	301	1982	1209	2152	624	3090	2952	952	1201
Outgroup	Anacampseros kurtzii		609	708	456	3375	606	336	1191	1908	1026	0	1389	1389	135	666	1860	870	138	1872	1392	951	0	273	0	129	438	1932	2337	393	441	1623	1077	0	438	2838	0	1482	480	366	300	1986	1206	2160	0	3090	0	0	1206
Cactoideae	Ariocarpus retusus		819	711	456	3387	606	489	1191	1908	1077	0	1389	1398	138	537	1860	846	138	1872	1530	951	1599	273	1647	129	1188	1986	2337	0	441	1623	1008	318	0	2817	0	1503	486	366	300	0	1206	2166	405	3081	2958	951	1200
Cactoideae	Astrophytum myriostigma		819	711	456	816	606	486	1191	1908	1065	0	1389	1407	138	669	0	852	138	1875	1530	951	0	273	0	129	1188	0	2337	390	441	1623	1002	369	444	2838	0	1503	483	366	300	0	969	2163	0	1731	2958	0	1200
Cactoideae	Carnegiea gigantea		936	711	453	3384	468	483	1191	1908	1059	1440	1389	1407	138	669	252	873	138	1875	1530	951	1599	273	1647	129	1188	1983	2085	387	441	1623	987	792	441	2835	1500	1419	483	366	300	1980	1206	2019	405	3081	2847	951	1200
Cactoideae	Copiapoa desertorum		936	0	0	0	0	489	0	0	0	0	0	1407	0	0	0	0	0	0	0	951	0	0	0	129	0	0	2337	0	0	0	0	0	0	2838	0	0	0	0	0	0	969	2166	0	0	2955	0	0
Cactoideae	Coryphantha maiz tablasensis		0	711	456	2904	606	486	1170	0	1065	600	1389	1407	138	669	0	846	138	1875	1530	951	588	276	0	129	552	1986	2337	390	441	1596	1008	0	444	2838	0	1503	486	366	291	1980	1206	2166	0	1776	2958	951	1200
Cactoideae	Echinocereus pectinatus		936	0	0	0	606	0	1191	0	0	0	0	1407	129	0	0	0	0	687	0	951	0	0	0	129	0	0	0	390	0	0	0	792	441	0	1095	0	345	366	0	0	1176	1317	0	0	0	0	0
Cactoideae	Echinopsis aurea		0	711	456	3381	606	489	1194	1908	1065	1440	1389	1407	138	669	0	651	138	1875	1530	951	1599	273	1647	129	1188	1986	2334	390	441	1623	1062	792	441	2835	1530	1503	483	366	300	0	1209	2166	405	0	2952	951	1200
Cactoideae	Eriosyce wagenknechtii		936	711	456	3384	660	489	1032	651	1065	0	1389	1407	138	669	0	873	138	1875	1530	951	1596	273	1647	129	0	1986	2337	390	441	1623	1062	0	429	2826	0	1503	486	366	300	0	1209	2166	0	0	2955	951	1200
Cactoideae	Ferocactus latispinus		819	711	456	0	606	489	1191	1434	1065	1440	1389	1398	138	666	1857	852	138	1872	618	951	1599	276	1647	129	0	1986	2337	0	441	1623	1008	0	444	2829	0	1503	345	351	300	1980	1209	2166	405	1779	2958	951	1197
Opuntioideae	Grusonia bradtiana		936	708	456	3384	606	489	1191	0	1047	0	1389	1398	138	669	1596	873	138	1875	0	951	1599	273	0	129	0	1983	2337	390	441	1623	1068	0	444	2835	0	1503	483	366	300	1980	1206	2166	405	0	2961	948	1200
Cactoideae	Gymnocalycium mihanovichii		936	711	456	3384	606	489	1161	1908	1065	0	1245	1407	138	669	0	651	138	1875	1530	951	0	273	1647	129	0	1986	2337	390	441	1623	1062	0	441	2832	1503	1503	483	366	300	1980	1209	2166	0	0	2955	951	1200
Cactoideae	Hylocereus undatus		936	0	0	0	423	342	1191	0	0	0	0	1407	0	0	0	0	138	0	0	951	0	273	0	0	0	0	0	0	0	0	1071	0	441	0	0	0	0	252	291	0	0	2166	0	0	0	0	1200
Leuenbergeria_Pereskia	Leuenbergeria bleo		936	711	456	324	606	489	1209	0	0	0	1389	1392	138	441	0	0	138	0	0	951	0	0	0	129	0	0	2337	390	441	1623	1038	792	0	2814	1503	0	483	363	300	0	1167	2157	0	0	285	312	1200
Leuenbergeria_Pereskia	Leuenbergeria guamacho		606	834	456	0	606	489	1191	639	1026	0	1389	1407	138	543	1860	873	138	1875	1392	951	1515	273	0	129	0	1932	2337	390	441	1623	1059	792	444	2838	0	1503	483	366	300	1980	1272	2166	405	1890	2961	951	1200
Maihuenia	Maihuenia poeppigii		936	711	456	0	606	489	1191	0	1215	0	1389	1401	138	0	0	846	138	1875	1530	951	1599	273	0	129	0	1983	2337	390	441	1623	1008	792	0	2838	1503	1503	486	366	300	0	1209	2166	0	3090	2952	0	1200
Opuntioideae	Maihueniopsis conoidea		936	711	456	3384	606	489	390	912	1047	1437	1389	1398	138	543	1596	873	138	1875	1530	951	1599	273	0	129	0	1983	2337	390	441	1623	1068	792	444	2835	1428	1503	483	366	300	1980	1206	2166	0	3090	2961	951	1200
Cactoideae	Matucana aurantiaca		936	258	456	0	606	489	1191	291	0	0	1389	1407	138	0	0	0	138	1875	1530	951	0	0	0	129	0	0	2337	390	0	1278	1062	0	441	2835	0	0	345	0	0	0	1023	2166	0	0	2955	0	1200
Opuntioideae	Opuntia arenaria		936	708	456	3384	606	489	1191	1146	1047	1437	1389	1392	138	543	156	873	138	1875	1530	951	1599	273	0	129	1188	1986	2337	390	441	1623	1062	792	444	2835	225	1503	345	366	300	1395	1206	2166	0	0	2835	948	1200
Opuntioideae	Opuntia cochenillifera		936	0	0	0	0	0	0	0	0	0	0	1398	0	0	0	0	0	0	0	0	0	0	0	0	0	0	0	0	0	0	0	0	0	480	0	0	0	0	0	0	0	567	0	0	0	0	0
Opuntioideae	Opuntia ficus indica		936	711	456	1131	606	489	1191	912	1047	1425	1389	1398	138	543	1665	873	138	1875	1530	945	1599	273	0	129	0	1986	2337	390	441	1623	1065	792	444	2835	1443	1503	345	363	300	1980	1206	2166	405	2289	2958	0	1200
Opuntioideae	Opuntia streptacantha		936	711	456	0	606	489	1191	0	0	0	1389	1392	138	0	0	873	138	1632	396	951	0	273	0	0	0	159	1254	390	441	1461	636	792	444	2187	0	1041	345	363	300	411	723	1728	120	0	0	0	1200
Cactoideae	Pachycereus gatesii		936	711	456	0	606	486	1188	0	648	0	1389	1407	138	669	0	867	138	1875	0	951	0	273	0	129	0	1455	2337	0	441	1623	1062	0	441	2835	0	0	483	366	300	0	1206	2166	0	0	2838	0	1200
Cactoideae	Peniocereus cuixmalensis		936	711	456	3384	606	489	1191	1782	876	600	1386	1398	138	669	0	867	138	1872	1530	951	0	273	1647	129	1179	1986	2337	390	441	1623	1062	792	441	2835	0	1311	483	366	300	0	1209	2166	192	2793	2958	0	1200
Leuenbergeria_Pereskia	Pereskia grandifolia		0	489	450	714	606	291	1026	0	297	0	822	1392	138	0	0	873	0	885	0	951	0	0	0	0	0	0	2337	390	441	0	1062	792	444	1920	0	0	486	363	135	0	927	2163	0	0	0	0	1200
Outgroup	Portulaca oleracea1		603	705	456	177	606	195	1191	0	138	447	1389	1407	0	0	639	0	138	1716	0	951	0	237	0	129	0	276	0	393	327	1071	0	0	297	1551	1500	0	483	357	285	324	1209	2025	381	0	564	381	1200
Outgroup	Portulaca oleracea2		600	705	456	177	138	195	1191	0	969	1428	1389	1407	0	0	843	0	138	1716	1329	951	603	273	0	129	240	0	0	393	387	1614	354	0	417	2016	1500	612	483	357	285	1863	1209	2025	0	0	1854	942	1200
Opuntioideae	Pterocactus tuberosus		936	711	456	0	606	483	1191	0	1047	0	1389	1398	138	543	0	873	138	1875	1398	951	0	270	0	129	747	1983	2337	390	441	1623	1065	792	444	2835	1443	1440	483	366	300	1980	1203	2166	0	0	2961	948	1200
Cactoideae	Rhipsalis baccifera		936	711	456	252	606	489	1191	798	447	0	1389	1407	138	297	0	873	138	1875	1530	951	0	273	0	0	222	1986	2154	390	441	1623	1008	789	444	2838	0	1503	486	363	246	786	1209	2166	0	0	2562	0	1200
Opuntioideae	Salmiopuntia salmiana		936	711	456	0	606	489	1191	912	1047	0	1389	1392	138	543	1860	873	138	1875	1530	951	1599	276	0	129	1188	1986	2337	390	441	1623	1062	0	444	2835	0	1503	483	366	267	1875	1206	2166	405	0	2958	0	1254
Cactoideae	Stenocereus yunckeri		936	711	456	3384	606	489	1188	0	885	0	1389	1407	138	669	0	867	138	1875	0	951	0	273	0	129	1188	1983	2337	0	441	1623	1062	792	441	2835	0	0	483	366	300	0	1209	2166	0	3090	2958	951	1194
Cactoideae	Stetsonia coryne		0	0	456	3384	0	489	1113	0	0	0	1389	1407	0	669	0	651	138	1875	0	951	0	0	0	0	0	0	1395	0	441	1284	1062	0	441	2838	0	0	0	366	0	0	240	2166	0	0	0	0	0
Opuntioideae	Tacinga lilae		936	711	456	3381	606	486	1191	912	1047	1425	1389	0	138	543	1596	873	138	1875	1389	951	1599	273	0	129	1188	1986	0	390	441	1623	1065	792	444	2835	1059	1503	483	366	264	1980	1206	2166	405	0	2958	948	1200
Outgroup	Talinopsis frutescens		936	834	456	3375	468	486	1191	0	1065	1440	1389	0	138	543	1860	873	138	1872	1356	951	0	273	0	129	0	1932	2337	384	441	924	516	774	438	2835	867	1482	342	366	300	1986	1209	1974	0	0	1605	861	1209
Opuntioideae	Tephrocactus bonnieae		936	708	456	3384	603	486	1191	0	1047	1437	1389	1398	135	543	1605	873	138	1875	1530	951	1599	273	0	129	1188	1983	2337	186	432	1623	1065	792	444	2835	0	1503	483	366	300	1980	1197	2166	0	3090	2961	948	1200
Opuntioideae	Tunilla corrugata		936	711	456	0	606	486	177	1053	1047	0	1389	1398	138	543	1596	873	138	1875	1530	951	1599	273	0	129	1188	1986	2337	387	441	1623	1062	792	0	2835	0	1503	483	366	300	1980	1206	2166	0	0	2958	486	1200
[truncated: 75 more columns]

## Sheet: Table S4
clade	Name	Number of Reads	Reads Mapped	Percentage of read on target	Genes Mapped	GenesWithContigs	Genes With Seqs	No. of loci with ≥25% target length	No. of loci with ≥50% target length	No. of loci with ≥75% target length	No. of loci with ≥150% target length	Paralog Warnings
Outgroup	Anacampseros kurtzii	61826654	69532	0.112463	120	100	99	98	96	91	0	4
Cactoideae	Ariocarpus retusus	47073515	128172	0.27228	121	119	109	108	106	101	0	0
Cactoideae	Astrophytum myriostigma	58284771	45026	0.0772517	122	97	94	93	91	89	0	0
Cactoideae	Carnegiea gigantea	359598402	70006	0.0194678	122	121	120	119	119	112	0	0
Cactoideae	Copiapoa desertorum	72366031	11381	0.015727	119	44	34	34	32	29	0	0
Cactoideae	Coryphantha maiz tablasensis	56426174	103065	0.182655	122	116	109	109	104	101	0	0
Cactoideae	Echinocereus pectinatus	25492640	14211	0.0557455	120	57	56	53	46	41	0	0
Cactoideae	Echinopsis aurea	66819369	80598	0.120621	122	115	113	112	111	107	0	0
Cactoideae	Eriosyce wagenknechtii	48012151	75444	0.157135	122	115	109	109	108	107	0	1
Cactoideae	Ferocactus latispinus	53136933	79196	0.149041	122	108	106	106	105	101	0	0
Opuntioideae	Grusonia bradtiana	50070488	74355	0.148501	122	113	106	106	105	100	0	0
Cactoideae	Gymnocalycium mihanovichii	63136883	72049	0.114116	122	108	105	105	102	98	0	0
Cactoideae	Hylocereus undatus	62038395	6722	0.0108352	113	36	33	30	26	22	0	0
Leuenbergeria_Pereskia	Leuenbergeria bleo	24988486	30540	0.122216	122	86	86	82	77	73	0	1
Leuenbergeria_Pereskia	Leuenbergeria guamacho	48163737	117566	0.244097	122	117	108	108	107	103	1	2
Maihuenia	Maihuenia poeppigii	52480710	65346	0.124514	122	109	94	94	94	92	0	1
Opuntioideae	Maihueniopsis conoidea	74062998	121600	0.164185	122	116	113	113	110	106	0	1
Cactoideae	Matucana aurantiaca	58541903	23953	0.040916	119	76	69	68	66	62	0	0
Opuntioideae	Opuntia arenaria	70415774	217900	0.309448	122	118	110	108	108	103	0	1
Opuntioideae	Opuntia cochenillifera	29587117	5232	0.0176834	115	18	16	15	12	11	0	0
Opuntioideae	Opuntia ficus indica	141490278	278854	0.197084	122	119	115	114	111	106	0	0
Opuntioideae	Opuntia streptacantha	74480264	145922	0.19592	121	111	97	87	75	64	0	0
Cactoideae	Pachycereus gatesii	23408079	22068	0.0942751	121	87	83	82	78	72	0	0
Cactoideae	Peniocereus cuixmalensis	58869513	78827	0.133901	122	117	113	112	109	106	0	0
Leuenbergeria_Pereskia	Pereskia grandifolia	26002082	26093	0.10035	121	81	77	72	63	52	0	0
Outgroup	Portulaca oleracea1	77632297	82201	0.105885	120	103	86	79	72	58	0	3
Outgroup	Portulaca oleracea2	89898387	96145	0.106949	122	113	94	88	79	70	0	8
Opuntioideae	Pterocactus tuberosus	61837451	87496	0.141494	121	101	97	97	97	95	0	0
Cactoideae	Rhipsalis baccifera	57242659	73965	0.129213	122	112	105	101	97	91	0	2
Opuntioideae	Salmiopuntia salmiana	63858004	121617	0.190449	122	117	106	106	105	101	0	2
Cactoideae	Stenocereus yunckeri	43728512	53641	0.122668	122	106	100	100	99	96	0	0
Cactoideae	Stetsonia coryne	64407460	17283	0.0268338	119	59	55	54	54	51	0	0
Opuntioideae	Tacinga lilae	65587376	109568	0.167057	121	117	111	111	110	106	0	2
Outgroup	Talinopsis frutescens	71164595	65141	0.0915357	122	111	105	104	102	89	0	0
Opuntioideae	Tephrocactus bonnieae	85954680	126481	0.147148	122	120	117	116	114	111	0	0
Opuntioideae	Tunilla corrugata	67222906	85445	0.127107	121	112	109	108	108	102	0	1

## Sheet: Table S5
clade	Name	Number of Reads	Reads Mapped	Percentage of read on target	Genes Mapped	GenesWithContigs	Genes With Seqs	No. of loci with ≥25% target length	No. of loci with ≥50% target length	No. of loci with ≥75% target length	No. of loci with ≥150% target length	ParalogWarnings
Outgroup	Anacampseros kurtzii	61826572	878753	1.42132	309	279	264	262	254	245	0	7
Cactoideae	Ariocarpus retusus	47073105	898734	1.90923	299	275	262	259	250	233	0	7
Cactoideae	Astrophytum myriostigma	58284578	1258611	2.15942	299	260	249	248	242	230	0	6
Cactoideae	Carnegiea gigantea	359598315	24693	0.00686683	276	223	217	188	134	79	0	0
Cactoideae	Copiapoa desertorum	72366004	26554	0.036694	280	123	120	119	113	102	0	0
Cactoideae	Coryphantha maiz tablasensis	56425940	1168688	2.07119	305	284	272	271	260	233	0	11
Cactoideae	Echinocereus pectinatus	25492526	45711	0.179311	284	180	176	172	161	139	0	2
Cactoideae	Echinopsis aurea	66819217	1256262	1.88009	302	284	274	274	266	250	0	9
Cactoideae	Eriosyce wagenknechtii	48011870	893857	1.86174	307	282	274	273	266	253	0	9
Cactoideae	Ferocactus latispinus	53136725	1219812	2.29561	300	270	256	256	248	235	0	7
Opuntioideae	Grusonia bradtiana	50070413	1355160	2.70651	300	271	261	258	254	238	0	7
Cactoideae	Gymnocalycium mihanovichii	63136753	1579208	2.50125	303	277	268	268	257	241	1	7
Cactoideae	Hylocereus undatus	62038358	11620	0.0187303	268	125	117	115	112	100	0	0
Leuenbergeria_Pereskia	Leuenbergeria bleo	24988305	60809	0.24335	289	234	232	230	213	179	0	3
Leuenbergeria_Pereskia	Leuenbergeria guamacho	48163257	830062	1.72343	308	280	264	261	253	241	0	12
Maihuenia	Maihuenia poeppigii	52480497	919811	1.75267	299	266	254	253	244	233	0	6
Opuntioideae	Maihueniopsis conoidea	74062752	799623	1.07966	309	281	264	263	253	244	0	6
Cactoideae	Matucana aurantiaca	58541817	402859	0.688156	302	208	197	195	187	176	0	3
Opuntioideae	Opuntia arenaria	70415526	2671260	3.79357	307	290	279	276	266	248	0	6
Opuntioideae	Opuntia cochenillifera	29587060	9551	0.032281	273	76	73	69	64	53	0	1
Opuntioideae	Opuntia ficus indica	141489708	585074	0.41351	311	294	284	280	270	254	0	6
Opuntioideae	Opuntia streptacantha	74480159	338042	0.453869	302	271	250	241	228	212	0	5
Cactoideae	Pachycereus gatesii	23408008	408705	1.74601	304	245	231	228	217	199	0	4
Cactoideae	Peniocereus cuixmalensis	58869090	1577193	2.67915	311	296	287	282	273	256	0	11
Leuenbergeria_Pereskia	Pereskia grandifolia	26002017	95834	0.368564	291	215	212	204	194	178	0	2
Outgroup	Portulaca oleracea1	77631987	181899	0.234309	291	262	244	240	224	197	0	16
Outgroup	Portulaca oleracea2	89897681	341976	0.380406	301	279	256	254	238	213	0	29
Opuntioideae	Pterocactus tuberosus	61837131	1092054	1.76602	303	275	260	258	247	238	0	6
Cactoideae	Rhipsalis baccifera	57242597	1991907	3.47976	305	273	262	257	242	229	0	5
Opuntioideae	Salmiopuntia salmiana	63857769	1024180	1.60385	306	288	263	261	249	237	0	5
Cactoideae	Stenocereus yunckeri	43728299	748273	1.71119	304	264	254	253	247	232	0	9
Cactoideae	Stetsonia coryne	64407410	209081	0.324623	298	204	197	196	190	170	0	2
Opuntioideae	Tacinga lilae	65587104	1357615	2.06994	302	281	273	271	264	244	0	4
Outgroup	Talinopsis frutescens	71164523	267651	0.376102	308	272	269	266	252	233	0	7
Opuntioideae	Tephrocactus bonnieae	85954457	1746068	2.03139	308	285	275	275	271	258	0	8
Opuntioideae	Tunilla corrugata	67222639	1017214	1.5132	302	279	269	267	258	247	0	6

## Sheet: Table S6
Species	Clade	Number of accessions
Portulaca umbraticola	Outgroup	1
Talinopsis frutescens	Outgroup	1
Acanthocereus tetragonus	Cactoideae	1
Armatocereus procerus	Cactoideae	1
Arrojadoa rhodantha	Cactoideae	1
Calymmanthium substerile	Cactoideae	1
Cereus fernambucensis	Cactoideae	1
Copiapoa longistaminea	Cactoideae	1
Corryocactus melanotrichus	Cactoideae	1
Coryphantha sulcata	Cactoideae	1
Echinocereus reichenbachii	Cactoideae	1
Ferocactus cylindraceus	Cactoideae	1
Gymnocalycium spegazzinii	Cactoideae	1
Hylocereus triangularis	Cactoideae	1
Leptocereus grantianus	Cactoideae	1
Leptocereus undulosus	Cactoideae	1
Leptocereus wrightii	Cactoideae	1
Mammillaria grahamii	Cactoideae	1
Mammillaria plumosa	Cactoideae	1
Mammillaria prolifera	Cactoideae	1
Mammillaria tetrancistra	Cactoideae	1
Melocactus bellavistensis	Cactoideae	1
Melocactus lemairei	Cactoideae	1
Melocactus matanzanus	Cactoideae	1
Melocactus pedernalensis	Cactoideae	1
Parodia magnifica	Cactoideae	1
Pygmaeocereus bylesianus	Cactoideae	1
Samaipaticereus corroanus	Cactoideae	1
Stenocereus fimbriatus	Cactoideae	1
Leuenbergeria marcanoi	Leuenbergeria + Pereskia	1
Leuenbergeria quisqueyana	Leuenbergeria + Pereskia	1
Pereskia bahiensis	Leuenbergeria + Pereskia	1
Pereskia humboldtii	Leuenbergeria + Pereskia	1
Pereskia lychnidiflora	Leuenbergeria + Pereskia	1
Austrocylindropuntia pachypus	Opuntioideae	1
Consolea falcata	Opuntioideae	1
Consolea picardae	Opuntioideae	1
Cumulopuntia boliviana	Opuntioideae	1
Cylindropuntia bigelovii	Opuntioideae	1
Cylindropuntia caribaea	Opuntioideae	1
Cylindropuntia davisii	Opuntioideae	1
Cylindropuntia delgadilloana	Opuntioideae	1
Cylindropuntia ganderi	Opuntioideae	1
Cylindropuntia leptocaulis	Opuntioideae	1
Cylindropuntia multigeniculata	Opuntioideae	1
Cylindropuntia ramosissima	Opuntioideae	1
Cylindropuntia tunicata	Opuntioideae	1
Grusonia clavata	Opuntioideae	1
Maihuenopsis atacamensis	Opuntioideae	1
Micropuntia pulchella	Opuntioideae	1
Miqueliopuntia miquelii	Opuntioideae	1
Opuntia atrispina	Opuntioideae	1
Opuntia auberi	Opuntioideae	1
Opuntia aureispina	Opuntioideae	1
Opuntia austrina	Opuntioideae	1
Opuntia cespitosa	Opuntioideae	1
Opuntia chisosensis	Opuntioideae	1
Opuntia chlorotica	Opuntioideae	2
Opuntia curvispina	Opuntioideae	2
Opuntia dejecta	Opuntioideae	1
Opuntia diploursina	Opuntioideae	1
Opuntia drummondii	Opuntioideae	1
Opuntia elatior	Opuntioideae	1
Opuntia engelmannii var. lindheimeri	Opuntioideae	1
Opuntia gosseliniana	Opuntioideae	1
Opuntia guatemalensis	Opuntioideae	1
Opuntia lata	Opuntioideae	1
Opuntia macrocentra	Opuntioideae	1
Opuntia macrorhiza	Opuntioideae	3
Opuntia martiniana	Opuntioideae	2
Opuntia megarhiza	Opuntioideae	1
Opuntia mesacantha	Opuntioideae	1
Opuntia microdasys	Opuntioideae	1
Opuntia phaeacantha	Opuntioideae	1
Opuntia polycantha	Opuntioideae	1
Opuntia pottsii	Opuntioideae	2
Opuntia quimilo	Opuntioideae	1
Opuntia rooneyi	Opuntioideae	1
Opuntia santarita	Opuntioideae	1
Opuntia stenopetala	Opuntioideae	1
Opuntia strigil	Opuntioideae	1
Opuntia tapona	Opuntioideae	1
Pereskiopsis guamacho	Opuntioideae	1
Pereskiopsis kellermanii	Opuntioideae	1
Pterocactus reticulatus	Opuntioideae	1
Tacinga inamoena	Opuntioideae	1
Tacinga saxatilis	Opuntioideae	1
Tephrocactus aoracanthus	Opuntioideae	1
Tephrocactus bonnieae	Opuntioideae	1
Tunilla microdisca	Opuntioideae	1
Total		96
